# Supplementary material for: Effect of Fixation Methods on Biochemical Characteristics of Green Teas and Their Lipid-Lowering Effects in a Zebrafish Larvae Model
Source: Foods. 2022 May 28;11(11):1582. doi: 10.3390/foods11111582 (PMC9180411; doi:10.3390/foods11111582)
Supplement: Supplementary file 1 [file foods-11-01582-s001.zip]

Archive with 1 entries (1 files):
- foods-1743699-supplementary.pdf
